# Supplementary material for: Practice Level and Associated Factors Towards the Preventive Measures of COVID-19 Among the General Population; A Systematic Review and Meta-Analysis
Source: Front Public Health. 2022 Jun 15;10:844692. doi: 10.3389/fpubh.2022.844692 (PMC9240620; doi:10.3389/fpubh.2022.844692)
Supplement: Supplementary file 1 [file Data_Sheet_1.ZIP]

Archive with 7 entries (7 files):
- Additional files1-7/~$Additional_F3_Quality_score_Oct2020.xlsx
- Additional files1-7/Additional File1&2_PRISMA 2009 checklist.doc
- Additional files1-7/Addn_F3_Quality_Score_Nov2020.xlsx
- Additional files1-7/Addn_F4_Practice_Forest_Nov2020.xlsx
- Additional files1-7/Addn_F5_SGA_region_plot_Nov2020.xlsx
- Additional files1-7/Addn_F6_SGA_samp_Size_Nov2020.xlsx
- Additional files1-7/Addn_F7_sensitivity.xlsx
