# Supplementary material for: Practice Level and Associated Factors Towards the Preventive Measures of COVID-19 Among the General Population; A Systematic Review and Meta-Analysis
Source: Front Public Health. 2022 Jun 15;10:844692. doi: 10.3389/fpubh.2022.844692 (PMC9240620; doi:10.3389/fpubh.2022.844692)
Supplement: Supplementary file 1 [file Data_Sheet_1.ZIP › Additional files1-7/Addn_F3_Quality_Score_Nov2020.xlsx]

## Sheet: Quality_Score_Nov2020
			Criteria used during appraisal
ID	Author	year	Methods & Materials (4pts)	Comparability (2pts)	Outcome/Exposure measurement & analysis (3pts)	Total (9pts)	Decision
1	ADESEGUN et al	2020	3	1.5	2	6.5	Low risk
2	Akalu et al	2020	4	2	2	8	Low risk
3	Al ahdab et al	2020	3	1.5	2	6.5	Low risk
4	Al-Hanawi et al.	2020	4	2	2	8	Low risk
5	Ali et al	2020	3	2	2	7	Low risk
6	Anikwe eT AL	2020	3	1	2	6	Low risk
7	Azlan et al	2020	4	1	2	7	Low risk
8	Byanaku et al	2020	4	2	2	8	Low risk
9	Chen et al	2020	4	1.5	2	7.5	Low risk
10	Dagne et al	2020	4	2	3	9	Low risk
11	Ferdous et al	2020	3	2	2	7	Low risk
12	Joshi et al	2020	2	1	2	5	Low risk
13	Lau et al.	2020	3	1	2	6	high risk
14	Lihua et al	2020	4	2	2	8	Low risk
15	Maheshwari et al	2020	3	1.5	2	6.5	Low risk
16	Mohamed et al	2020	3	2	2	7	Low risk
17	Naser et al	2020	3.5	1	2	6.5	Low risk
18	Paudel et al	2020	3	2	2	7	Low risk
19	Paul et al	2020	3	2	2	7	Low risk
20	Peng et al	2020	3	1	2	6	Low risk
21	Rahman et al	2020	3	2	2	7	Low risk
22	Saefi et al	2020	3	1.5	2	6.5	Low risk
23	Saqlain et al	2020	4	2	2	8	Low risk
24	Sima et al	2020	3	2	2	7	Low risk
25	Ssebuufu et al	2020	4	2	2	8	Low risk
26	Bates et al	2020	3	2	2	7	Low risk
27	Tadesse W. et al	2020	4	2	2	8	Low risk
28	Tomar et al	2020	4	2	2	8	Low risk
29	Ulhaq et al	2020	3	2	2	7	Low risk
30	Zhong et al	2020	3	2	2	7	Low risk
31	Alahdal et al.	2020	4	2	2	8	Low risk
32	Alhazmi et al.	2020	4	2	2	8	Low risk
33	Alobuia et al.	2020	4	2	2	8	Low risk
34	Chan et al.	2020	3	2	2	7	Low risk
35	Dkhar et al.	2020	3	1	2	6	Low risk
36	Domiati S. et al.	2020	4	1	2	7	Low risk
37	Hamza et al.	2020	3	2	2	7	Low risk
38	Honarvar B. et al.	2020	3	1	2	6	Low risk
39	Hossain M. et al	2020	4	1	2	7	Low risk
40	Hu et al.	2020	3	1	2	6	Low risk
41	Hussain et al.	2020	3	1	2	6	Low risk
42	Huynh G. et al	2020	4	2	2	8	Low risk
43	Li C. et al.	2020	3	2	2	7	Low risk
44	Ngwewondo A. et al	2020	4	2	2	8	Low risk
45	Nicholas et al.	2020	3	1	2	6	Low risk
46	Olaimat et al.	2020	3	2	2	7	Low risk
47	Pal R. et al.	2020	3	1.5	2	6.5	Low risk
48	Reuben R. C. et al.	2020	3	1	2	6	Low risk
49	Salman M. et al.	2020	4	1	2	7	Low risk
50	Van Nhu H. et al.	2020	4	2	2	8	Low risk
51	Yue S. et al.	2020	3	2	2	7	Low risk
