# Supplementary material for: Practice Level and Associated Factors Towards the Preventive Measures of COVID-19 Among the General Population; A Systematic Review and Meta-Analysis
Source: Front Public Health. 2022 Jun 15;10:844692. doi: 10.3389/fpubh.2022.844692 (PMC9240620; doi:10.3389/fpubh.2022.844692)
Supplement: Supplementary file 1 [file Data_Sheet_1.ZIP › Additional files1-7/Addn_F4_Practice_Forest_Nov2020.xlsx]

## Sheet: Practice_level_Nov2020
Pooled level of practice towards the preventive measures of COVID-19 among the general population
		95% Confidence Interval
Study	Proportion	Lower limit	Upper limit	%Weight
ADESEGUN et al (2020)	0.604	0.574	0.634	1.96
Akalu et al (2020)	0.26	0.217	0.303	1.94
Al ahdab et al (2020	0.738	0.706	0.77	1.96
Al-Hanawi et al. (20	0.868	0.857	0.879	1.98
Ali et al (2020)	0.817	0.795	0.838	1.97
Anikwe eT AL (2020)	0.721	0.679	0.763	1.94
Azlan et al (2020)	0.743	0.731	0.755	1.98
Byanaku et al (2020)	0.75	0.708	0.792	1.94
Chen et al (2020)	0.468	0.458	0.478	1.98
Dagne et al (2020)	0.54	0.497	0.582	1.94
Ferdous et al (2020)	0.551	0.53	0.573	1.97
Joshi et al (2020)	0.857	0.824	0.89	1.96
Lau et al. (2020)	0.899	0.886	0.912	1.98
Lihua et al (2020)	0.653	0.614	0.693	1.95
Maheshwari et al (20	0.78	0.736	0.823	1.94
Mohamed et al (2020)	0.898	0.879	0.917	1.97
Naser et al (2020)	0.56	0.532	0.588	1.96
Paudel et al (2020)	0.92	0.901	0.94	1.97
Paul et al (2020)	0.353	0.33	0.377	1.97
Peng et al (2020)	0.878	0.857	0.9	1.97
Rahman et al (2020)	0.871	0.839	0.902	1.96
Saefi et al (2020)	0.851	0.842	0.86	1.98
Saqlain et al (2020)	0.806	0.776	0.835	1.96
Sima et al (2020)	0.745	0.702	0.788	1.94
Ssebuufu et al (2020	0.706	0.685	0.727	1.97
Bates et al (2020)	0.88	0.867	0.893	1.98
Tadesse W. et al (20	0.65	0.603	0.696	1.94
Tomar et al (2020)	0.938	0.933	0.943	1.98
Ulhaq et al (2020)	0.647	0.622	0.672	1.97
Zhong et al (2020)	0.98	0.977	0.983	1.98
Alahdal et al. (2020	0.81	0.792	0.828	1.97
Alhazmi et al. (2020	0.819	0.799	0.838	1.97
Alobuia et al. (2020	0.67	0.653	0.687	1.98
Chan et al. (2020)	0.923	0.904	0.942	1.97
Dkhar et al. (2020)	0.859	0.842	0.877	1.98
Domiati S. et al. (2	0.783	0.743	0.823	1.95
Hamza et al. (2020)	0.87	0.827	0.913	1.94
Honarvar B. et al. (	0.78	0.758	0.802	1.97
Hossain M. et al (20	0.84	0.825	0.855	1.98
Hu et al. (2020)	0.969	0.962	0.977	1.98
Hussain et al. (2020	0.807	0.735	0.879	1.87
Huynh G. et al (2020	0.772	0.736	0.808	1.95
Li C. et al. (2020)	0.755	0.741	0.768	1.98
Ngwewondo A. et al (	0.608	0.578	0.639	1.96
Nicholas et al. (202	0.5	0.455	0.545	1.94
Olaimat et al. (2020	0.843	0.827	0.859	1.98
Pal R. et al. (2020)	0.759	0.702	0.817	1.91
Reuben, R. C. et al.	0.823	0.793	0.854	1.96
Salman M. et al. (20	0.367	0.321	0.413	1.94
Van Nhu H. et al. (2	0.758	0.739	0.777	1.97
Yue S. et al. (2020)	0.667	0.627	0.708	1.95
D+L pooled ES	0.744	0.702	0.786	100
(I-square=99.7%, P=0.000)
