# Supplementary material for: Practice Level and Associated Factors Towards the Preventive Measures of COVID-19 Among the General Population; A Systematic Review and Meta-Analysis
Source: Front Public Health. 2022 Jun 15;10:844692. doi: 10.3389/fpubh.2022.844692 (PMC9240620; doi:10.3389/fpubh.2022.844692)
Supplement: Supplementary file 1 [file Data_Sheet_1.ZIP › Additional files1-7/Addn_F5_SGA_region_plot_Nov2020.xlsx]

## Sheet: SGA_by_Region
		95% Confidence Interval
Study	Proportion	Lower limit	Upper limit	%Weight
Low-income
ADESEGUN et al (2020	0.6	0.57	0.63	1.96
Akalu et al (2020)	0.26	0.22	0.3	1.94
Al ahdab et al (2020	0.74	0.7	0.77	1.96
Anikwe eT AL (2020)	0.72	0.68	0.76	1.94
Byanaku et al (2020)	0.75	0.71	0.79	1.94
Dagne et al (2020)	0.54	0.5	0.58	1.94
Ferdous et al (2020)	0.55	0.53	0.57	1.97
Lau et al. (2020)	0.9	0.89	0.91	1.98
Mohamed et al (2020)	0.9	0.88	0.92	1.97
Paul et al (2020)	0.35	0.33	0.38	1.97
Rahman et al (2020)	0.87	0.84	0.9	1.96
Saqlain et al (2020)	0.81	0.77	0.83	1.96
Sima et al (2020)	0.75	0.7	0.79	1.94
Ssebuufu et al (2020	0.71	0.68	0.73	1.97
Tadesse W. et al (20	0.65	0.6	0.69	1.94
Domiati S. et al. (2	0.78	0.74	0.82	1.95
Hamza et al. (2020)	0.87	0.82	0.91	1.94
Hossain M. et al (20	0.84	0.82	0.85	1.98
Hussain et al. (2020	0.81	0.73	0.87	1.87
Ngwewondo A. et al (	0.61	0.58	0.64	1.96
Nicholas et al. (202	0.5	0.46	0.54	1.94
Olaimat et al. (2020	0.84	0.83	0.86	1.98
Reuben, R. C. et al.	0.82	0.79	0.85	1.96
Salman M. et al. (20	0.37	0.32	0.41	1.94
Sub-total
Random pooled ES	0.69	0.62	0.76	46.86
High income
Al-Hanawi et al. (20	0.87	0.86	0.88	1.98
Chen et al (2020)	0.47	0.46	0.48	1.98
Lihua et al (2020)	0.65	0.61	0.69	1.95
Naser et al (2020)	0.56	0.53	0.59	1.96
Paudel et al (2020)	0.92	0.9	0.94	1.97
Peng et al (2020)	0.88	0.86	0.9	1.97
Zhong et al (2020)	0.98	0.98	0.98	1.98
Alahdal et al. (2020	0.81	0.79	0.83	1.97
Alhazmi et al. (2020	0.82	0.8	0.84	1.97
Alobuia et al. (2020	0.67	0.65	0.69	1.98
Chan et al. (2020)	0.92	0.9	0.94	1.97
Dkhar et al. (2020)	0.86	0.84	0.88	1.98
Hu et al. (2020)	0.97	0.96	0.98	1.98
Huynh G. et al (2020	0.77	0.73	0.81	1.95
Li C. et al. (2020)	0.75	0.74	0.77	1.98
Pal R. et al. (2020)	0.76	0.7	0.81	1.91
Van Nhu H. et al. (2	0.76	0.74	0.78	1.97
Yue S. et al. (2020)	0.67	0.63	0.71	1.95
Sub-total
Random pooled ES	0.78	0.7	0.86	35.41
Middle-income
Ali et al (2020)	0.82	0.79	0.84	1.97
Azlan et al (2020)	0.74	0.73	0.76	1.98
Joshi et al (2020)	0.86	0.82	0.89	1.96
Maheshwari et al (20	0.78	0.73	0.82	1.94
Saefi et al (2020)	0.85	0.84	0.86	1.98
Bates et al (2020)	0.88	0.87	0.89	1.98
Tomar et al (2020)	0.94	0.93	0.94	1.98
Ulhaq et al (2020)	0.65	0.62	0.67	1.97
Honarvar B. et al. (	0.78	0.76	0.8	1.97
Sub-total
Random pooled ES	0.81	0.75	0.87	17.73
Overall
Random pooled ES	0.74	0.7	0.79	100
