# Supplementary material for: Practice Level and Associated Factors Towards the Preventive Measures of COVID-19 Among the General Population; A Systematic Review and Meta-Analysis
Source: Front Public Health. 2022 Jun 15;10:844692. doi: 10.3389/fpubh.2022.844692 (PMC9240620; doi:10.3389/fpubh.2022.844692)
Supplement: Supplementary file 1 [file Data_Sheet_1.ZIP › Additional files1-7/Addn_F7_sensitivity.xlsx]

## Sheet: Sheet1
Sensitivity Analysis
Study omitted Estimate [95% Conf.	Interval]
ADESEGUN et al (2020) .74668801 .704602	0.788774
Akalu et al (2020) .75348181 .71198523	0.794978
Al ahdab et al (2020) .74400014 .70166492	0.786335
Al-Hanawi et al. (2020) .74135727 .69820148	0.784513
Ali et al (2020) .74241251 .69989681	0.784928
Anikwe eT AL (2020) .74433702 .70202792	0.786646
Azlan et al (2020) .74389356 .70137227	0.786415
Byanaku et al (2020) .7437607 .7014327	0.786089
Chen et al (2020) .74966997 .71398252	0.785357
Dagne et al (2020) .74792951 .70582539	0.790034
Ferdous et al (2020) .74777287 .70618105	0.789365
Joshi et al (2020) .74161881 .69921327	0.784024
Lau et al. (2020) .74073738 .69777852	0.783696
Lihua et al (2020) .74568027 .70343715	0.787923
Maheshwari et al (2020).74317336 .70083159	0.785515
Mohamed et al (2020) .7407791 .69816607	0.783392
Naser et al (2020) .74758458 .70567328	0.789496
Paudel et al (2020) .74032301 .69773436	0.782912
Paul et al (2020) .75178605 .71139884	0.792173
Peng et al (2020) .74117124 .69862777	0.783715
Rahman et al (2020) .74134332 .69892359	0.783763
Saefi et al (2020) .74169248 .69800723	0.785378
Saqlain et al (2020) .74264634 .70023698	0.785056
Sima et al (2020) .74385983 .70153517	0.786184
Ssebuufu et al (2020).74464148 .70236057	0.786922
Bates et al (2020) .7411226 .6981616	0.784084
Tadesse W. et al (2020).74574572 .70349175	0.788
Tomar et al (2020) .73989773 .69431967	0.785476
Ulhaq et al (2020) .74583149 .70369476	0.787968
Zhong et al (2020) .73910773 .69676983	0.781446
Alahdal et al. (2020).74254775 .69996709	0.785128
Alhazmi et al. (2020).74236643 .69980305	0.78493
Alobuia et al. (2020).74537736 .70331526	0.78744
Chan et al. (2020) .74027199 .69767791	0.782866
Dkhar et al. (2020) .74155116 .69888294	0.784219
Domiati S. et al. (2020).74310613 .70075518	0.785457
Hamza et al. (2020) .74138856 .69902438	0.783753
Honarvar B. et al. (2020).74315584 .70070493	0.785607
Hossain M. et al (2020).74193484 .69919175	0.784678
Hu et al. (2020) .73930252 .69573867	0.782866
Hussain et al. (2020).74267823 .70037198	0.784984
Huynh G. et al (2020).74332052 .70096475	0.785676
Li C. et al. (2020) .74366164 .7010895	0.786234
Ngwewondo A. et al (2020).74659932 .70450127	0.788697
Nicholas et al. (2020).74870747 .70664358	0.790771
Olaimat et al. (2020).74187422 .69913429	0.784614
Pal R. et al. (2020) .74357915 .70126575	0.785893
Reuben, R. C. et al. (2020).74228907.69987804	0.7847
Salman M. et al. (2020).75132978 .70948023	0.793179
Van Nhu H. et al. (2020).74359739 .70114642	0.786048
Yue S. et al. (2020) .74540281 .70314193	0.787664
Combined .74388245 .7019916	0.785773
